# Supplementary material for: Bumetanide, an Inhibitor of NKCC1 (Na-K-2Cl Cotransporter Isoform 1), Enhances Propofol-Induced Loss of Righting Reflex but Not Its Immobilizing Actions in Neonatal Rats
Source: PLoS One. 2016 Oct 26;11(10):e0164125. doi: 10.1371/journal.pone.0164125 (PMC5081196; doi:10.1371/journal.pone.0164125)
Supplement: S1 Table — (XLSX) [file pone.0164125.s001.xlsx]

## Sheet: P7 righting reflex
	Saline+Prop (sec)			ave		Bumetanide+Prop (sec)			ave
1	2.21	1.78	1.95	1.98		60	32.48	43.36	45.28
2	7.38	10.31	2.98	6.89		57.23	60	24.88	47.37
3	11.68	7.36	13.66	10.9		60	60	60	60
4	27.48	31.48	27.47	28.81		60	60	60	60
5	32.89	21.34	34.24	29.49		48.24	36.12	48.99	44.45
6	18.11	7.38	16.39	13.96		45.72	36.59	48.52	43.61
7	60	60	60	60		60	60	60	60
8	60	60	60	60		60	60	60	60
Ave.
	Saline+Propofol	Bumetanide+Propofol
1	1.98	45.28
2	6.89	47.37
3	10.9	60
4	28.81	60
5	29.49	44.45
6	13.96	43.61
7	60	60
8	60	60
median	21.385	53.685
0.25	9.8975	45.0725
0.75	37.1175	60
0.95	60	60
0.05	3.6985	43.904

## Sheet: P28 righting reflex
	Saline+Prop (sec)			ave		Bumetanide+Prop (sec)			ave
1	60	60	60	60		27.58	31.63	22.04	27.0833
2	60	60	60	60		60	60	60	60
3	2.36	6.85	6.44	5.21667		60	60	60	60
4	50.45	58.11	60	56.1867		60	60	60	60
5	60	60	60	60		44.31	24.89	58.07	42.4233
6	60	60	60	60		60	60	60	60
7	60	60	60	60		60	60	60	60
8	60	60	60	60		60	60	60	60
Ave.
	Saline+Propofol	Bumetanide+Propofol
1	60	27.0833
2	60	60
3	5.21667	60
4	56.1867	60
5	60	42.4233
6	60	60
7	60	60
8	60	60
median	60	60
0.25	59.0467	55.6058
0.75	60	60
0.95	23.0562	32.4523
0.05	39.1117	37.2844

## Sheet: P7 tail pinch
	Bumetanide+Propofol (min)	Saline+Propofol (min)
1	5	5
2	0	0
3	4	1
4	4	4
5	2	2
6	1	4
7	7	1
8	0	0
median	3	1.5
0.25	0.75	0.75
0.75	4.25	4
0.05	0	0
0.95	6.3	4.65

## Sheet: P28 tail pinch
	Bumetanide+Propofol (min)	Saline+Propofol (min)
1	0	0
2	4	3
3	5	6
4	6	0
5	8	6
6	8	7
7	12	16
8	0	4
median	5.5	5
0.25	3	2.25
0.75	8	6.25
0.05	0	0
0.95	10.6	12.85
