# Supplementary material for: Bumetanide, an Inhibitor of NKCC1 (Na-K-2Cl Cotransporter Isoform 1), Enhances Propofol-Induced Loss of Righting Reflex but Not Its Immobilizing Actions in Neonatal Rats
Source: PLoS One. 2016 Oct 26;11(10):e0164125. doi: 10.1371/journal.pone.0164125 (PMC5081196; doi:10.1371/journal.pone.0164125)
Supplement: S2 Table — (XLSX) [file pone.0164125.s002.xlsx]

## Sheet: P7 cortex
	Bumetanide+Proppofol				Saline+Propofol					Control
	number	area(mm2)	/mm2		number	area(mm2)	/mm2			number	area(mm2)	/mm2
1	174	0.31294	556.017		551	0.36881	1493.99			77	0.57462	134.002
2	447	0.52403	853.005		499	0.31522	1583.02			189	0.31379	602.314
3	398	0.40571	980.996		614	0.41883	1465.99			226	0.39579	571.01
4	297	0.40965	725.009		411	0.33635	1221.94			498	0.47459	1049.33
5	148	0.44311	334.003		487	0.37251	1307.35			318	0.41524	765.822
6	689	0.44422	1551.03		612	0.42887	1427.01			392	0.42471	922.983
7	246	0.57077	430.997		1118	0.48691	2296.11			323	0.429521	752
8	176	0.59661	295		423	0.40449	1045.76
	Bumetanide+Propofol(/mm2)	Saline+Prpofol(/mm2)	Control(/mm2)
1	556	1494	134
2	853	1583	602
3	981	1466	571
4	725	1222	1049
5	334	1307	766
6	1551	1427	923
7	431	2296	752
8	295	1046
	Bumetanide+Propofol	Saline+Prpofol	Control (Saline+Lipid)
mean	715.75	1480.12	685.286
SD	416.84	371.198	295.431

## Sheet: P7 hippocampus
	Bumetanide+Proppofol				Saline+Propofol					Control
	number	area(mm2)	/mm2		number	area(mm2)	/mm2			number	area(mm2)	/mm2
1	217	0.27241	796.593		408	0.36531	1116.86			181	0.41429	436.892
2	118	0.31649	372.84		699	0.37261	1875.96			243	0.36601	663.916
3	221	0.48812	452.758		342	0.33529	1020.01			351	0.48549	722.981
4	294	0.39626	741.937		188	0.23506	799.796			121	0.31192	387.92
5	371	0.32488	1141.96		679	0.36074	1882.24			248	0.39881	621.85
6	218	0.36219	601.894		331	0.33638	984.006			117	0.30011	389.857
7	376	0.44549	844.014		421	0.31277	1346.04			99	0.26048	380.068
8	411	0.34948	1176.03							104	0.32198	323.001
	Bumetanide+Propofol(/mm2)	Saline+Prpofol(/mm2)	Control(/mm2)
1	797	1117	437
2	373	1876	664
3	453	1020	723
4	742	800	388
5	1142	1882	622
6	602	984	390
7	844	1346	380
8	1176		323
	Bumetanide+Propofol	Saline+Prpofol	Control (Saline+Lipid)
mean	766.125	1289.29	490.875
SD	291.893	434.656	153.616

## Sheet: P7 Thalamus
	Bumetanide+Proppofol				Saline+Propofol					Control
	number	area(mm2)	/mm2		number	area(mm2)	/mm2			number	area(mm2)	/mm2
1	408	0.82931	491.975		885	0.88912	995.366			778	0.85308	911.989
2	500	1.02682	486.94		1351	1.07307	1259			515	1.22349	420.927
3	456	0.80741	564.769		888	0.96838	916.995			811	1.00914	803.655
4	689	0.96932	710.808		813	0.92613	877.847			396	0.82326	481.015
5	681	0.91779	742		791	0.95199	830.891			1231	0.83741	1470.01
6	1121	1.11444	1005.89		618	1.16384	531.001			1423	1.06035	1342.01
7	684	0.97192	703.762		817	0.81059	1007.91			998	0.86109	1159
8	651	1.01899	638.868		702	0.90238	777.943			499	0.92598	538.889
	Bumetanide+Propofol(/mm2)	Saline+Prpofol(/mm2)	Control(/mm2)
1	492	995	912
2	487	1259	421
3	565	917	804
4	711	878	481
5	742	831	1470
6	1006	531	1342
7	704	1008	1159
8	639	778	539
	Bumetanide+Propofol	Saline+Prpofol	Control (Saline+Lipid)
mean	668.25	899.625	891
SD	168.205	209.13	402.027

## Sheet: P28 cortex
	Bumetanide+Proppofol				Saline+Propofol					Control
	number	area(mm2)	/mm2		number	area(mm2)	/mm2			number	area(mm2)	/mm2
1	484	0.72368	668.804		471	0.68359	689.009			1234	0.57721	2137.87
2	501	0.67731	739.691		189	0.50427	374.799			611	0.50971	1198.72
3	227	0.64672	351.002		199	0.63381	313.974			683	0.69489	982.889
4	298	0.77002	387.003		237	0.65141	363.826			599	0.64142	933.865
5	348	0.50219	692.965		189	0.51944	363.853			1968	0.61964	3176.04
6	203	0.51701	392.642		49	0.57647	85.0001			712	0.68411	1040.77
7	221	0.69719	316.987		217	0.59148	366.876			681	0.62255	1093.89
8	302	0.62538	482.906		388	0.72932	532.002			503	0.59669	842.984
	Bumetanide+Propofol(/mm2)	Saline+Prpofol(/mm2)	Control(/mm2)
1	669	689	2138
2	740	375	1199
3	351	314	983
4	387	364	934
5	693	364	3176
6	393	85	1041
7	317	367	1094
8	483	532	843
	Bumetanide+Propofol	Saline+Prpofol	Control (Saline+Lipid)
mean	504.125	386.25	1426
SD	170.491	173.353	815.705

## Sheet: P28 hippocampus
	Bumetanide+Proppofol				Saline+Propofol					Control
	number	area(mm2)	/mm2		number	area(mm2)	/mm2			number	area(mm2)	/mm2
1	183	0.41394	442.093		212	0.43353	489.009			579	0.52641	1099.9
2	391	0.51608	757.634		224	0.47965	467.007			233	0.39829	585.001
3	209	0.38991	536.021		198	0.45728	432.995			200	0.54496	366.999
4	187	0.45201	413.708		233	0.54694	426.007			171	0.50592	337.998
5	296	0.42827	691.153		186	0.46619	398.979			336	0.56664	592.969
6	240	0.61104	392.773		242	0.52721	459.02			241	0.40176	599.861
7	152	0.39987	380.124		133	0.54734	242.993			204	0.45246	450.869
8	173	0.41691	414.958		81	0.48504	166.997			280	0.50817	550.997
	Bumetanide+Propofol(/mm2)	Saline+Prpofol(/mm2)	Control(/mm2)
1	442	489	1100
2	758	467	585
3	536	433	367
4	414	426	338
5	691	399	593
6	393	459	600
7	380	243	451
8	415	167	551
	Bumetanide+Propofol	Saline+Prpofol	Control (Saline+Lipid)
mean	503.625	385.375	573.125
SD	145.44	116.425	236.653

## Sheet: P28 Thalamus
	Bumetanide+Proppofol				Saline+Propofol					Control
	number	area(mm2)	/mm2		number	area(mm2)	/mm2			number	area(mm2)	/mm2
1	711	1.07078	664.002		378	0.95244	396.875			1611	1.06831	1507.99
2	684	0.91813	744.993		253	1.04116	242.998			817	1.18577	689.004
3	700	1.04011	673.006		789	0.96454	818.007			423	0.85753	493.277
4	603	0.92941	648.799		479	0.95609	500.999			398	0.94321	421.963
5	571	1.03629	551.004		812	1.15718	701.706			689	1.09754	627.768
6	498	0.91577	543.805		1499	1.27253	1177.97			500	0.86832	575.825
7	631	1.00962	624.988		576	0.93811	614			647	0.89488	723.002
8					613	0.79411	771.933			478	1.19812	398.958
	Bumetanide+Propofol(/mm2)	Saline+Prpofol(/mm2)	Control(/mm2)
1	664	397	1508
2	745	243	689
3	673	818	493
4	649	501	422
5	551	702	628
6	544	1178	576
7	625	614	723
8		772	399
	Bumetanide+Propofol	Saline+Prpofol	Control
mean	635.857	653.125	679.75
SD	70.7258	287.271	354.87
